# Supplementary material for: Genetic Diversity and Expression of Intimin in Escherichia albertii Isolated from Humans, Animals, and Food
Source: Microorganisms. 2023 Nov 23;11(12):2843. doi: 10.3390/microorganisms11122843 (PMC10745426; doi:10.3390/microorganisms11122843)
Supplement: Supplementary file 1 [file microorganisms-11-02843-s001.zip]

Archive with 2 entries (2 files):
- R1_Supplementary Figures.pdf
- R1_Supplementary Table.xlsx
