# Supplementary material for: Genetic Diversity and Expression of Intimin in Escherichia albertii Isolated from Humans, Animals, and Food
Source: Microorganisms. 2023 Nov 23;11(12):2843. doi: 10.3390/microorganisms11122843 (PMC10745426; doi:10.3390/microorganisms11122843)
Supplement: Supplementary file 1 [file microorganisms-11-02843-s001.zip › R1_Supplementary Table.xlsx]

## Sheet: Table S1
Supplementary Table S1 E. albertii isolates used in this study.
Accession number	Strain name	Region	Year	EAOg	EAHg	Source	Source	eae subtypes	eae genotypes	cdtB subtypes	stx2f
GCA_022833075.1	strain: NBRC 107761=EaTS	Bangladesh	1990	EAOg7	UT	Human	Human	omicron	omicron/GT1	cdtB-VI
GCA_032680885.1	strain: ESA302	China	2014	EAOg1	EAHg4	Human	Human	sigma	Sigma/GT2	cdtB-II
GCA_030410295.1	strain: ESA303	China	2022	EAOg13	EAHg1	Human	Human	alpha10	alpha10/GT1	cdtB-I, cdtB-II
SRR25224792	strain: DCY512	China	2023	EAOg32	EAHg4	Human	Human	beta4	beta4/GT3	cdtB-I, cdtB-II
GCA_000208425.2	strain: TW08933	Bangladesh	2003-03-13	EAOg10	EAHg3	Human	Human	tau	tau/GT1	cdtB-VI
GCA_000208505.2	strain: TW15818	Australia	2001-09-27	UT	EAHg4	Poultry	Animal	lambda2	lambda2/GT2	cdtB-I, cdtB-II
GCA_000512125.1	strain: KF1	Poland	2013	EAOg4	EAHg1	Human	Human	rho	rho/GT6	cdtB-VI
GCA_001514555.1	strain: 20H38	Japan	2008	EAOg16	EAHg4	Human	Human	sigma	Sigma/GT9	cdtB-II
GCA_001514575.1	strain: 24	Japan	2000	EAOg3	EAHg4	Human	Human	epsilon3	epsilon3/GT2	cdtB-II
GCA_001514595.1	strain: Jun-51	Brazil	1989	EAOg34	EAHg4	Human	Human	omicron	omicron/GT5	cdtB-VI
GCA_001514625.1	strain: 94389	Japan	1994	EAOg2	EAHg4	Human	Human	sigma	Sigma/GT2	cdtB-II
GCA_001514645.1	strain: NIAH_Bird_13	Japan	2005	EAOg1	EAHg4	Bird	Animal	xi	xi/GT3	cdtB-II
GCA_001514665.1	strain: NIAH_Bird_16	Japan	2005	EAOg13	EAHg1	Bird	Animal	alpha10	alpha10/GT1	cdtB-II
GCA_001514685.1	strain: NIAH_Bird_2	Japan	2002	EAOg1	EAHg4	Bird	Animal	sigma	Sigma/GT2	cdtB-II
GCA_001514705.1	strain: NIAH_Bird_23	Japan	2006	EAOg24	EAHg1	Bird	Animal	epsilon1	epsilon1/GT3	cdtB-II
GCA_001514725.1	strain: NIAH_Bird_24	Japan	2006	EAOg4	EAHg4	Bird	Animal	sigma	Sigma/GT6	cdtB-II
GCA_001514745.1	strain: NIAH_Bird_25	Japan	2006	EAOg29	EAHg2	Bird	Animal	sigma2	sigma2/GT1	cdtB-II
GCA_001514765.1	strain: NIAH_Bird_26	Japan	2006	EAOg8	EAHg4	Bird	Animal	beta3	beta3/GT5	cdtB-II
GCA_001514785.1	strain: NIAH_Bird_5	Japan	2004	EAOg8	EAHg4	Bird	Animal	beta3	beta3/GT2	cdtB-II
GCA_001514805.1	strain: NIAH_Bird_8	Japan	2004	EAOg21	EAHg3	Bird	Animal	epsilon4	epsilon4/GT2	cdtB-VI
GCA_001514825.1	strain: CB10113	Brazil	2004	EAOg7	EAHg3	Cat	Animal	ypsilon	ypsilon/GT2	NEG
GCA_001514845.1	strain: CB9791	Germany	2003	EAOg35	EAHg1	Human	Human	alpha8	alpha8/GT2	cdtB-II
GCA_001514865.1	strain: E2675	Japan	2007	EAOg26	EAHg3	Bird	Animal	alpha10	alpha10/GT1	cdtB-I, cdtB-II	stx2f
GCA_001514885.1	strain: EC03-127	Japan	2003	EAOg3	EAHg4	Human	Human	epsilon3	epsilon3/GT4	cdtB-II
GCA_001514905.1	strain: EC03-195	Japan	2003	EAOg7	EAHg3	Human	Human	gamma3	gamma3/GT1	cdtB-VI
GCA_001514925.1	strain: EC05-160	Japan	2005	EAOg2	EAHg4	Human	Human	sigma	Sigma/GT4	cdtB-II
GCA_001514945.1	strain: EC05-44	Japan	2005	EAOg21	EAHg1	Human	Human	lambda3	#N/A	cdtB-VI
GCA_001514965.1	strain: EC05-81	Japan	2005	EAOg5	EAHg1	Human	Human	omicron1	omicron1/GT3	cdtB-VI
GCA_001514985.1	strain: HIPH08472	Japan	2008	EAOg18	EAHg4	Human	Human	lambda2	lambda2/GT1	cdtB-I, cdtB-II	stx2f
GCA_001515005.1	strain: K7394	Japan	2008	EAOg27	EAHg4	Human	Human	sigma	Sigma/GT7	cdtB-II
GCA_001515025.1	strain: K7744	Japan	2009	EAOg5	EAHg1	Human	Human	iota2	iota2/GT5	cdtB-VI
GCA_001515045.1	strain: K7756	Japan	2009	EAOg36	EAHg2	Human	Human	sigma2	sigma2/GT1	cdtB-II
GCA_001515065.1	strain: KU20110014	Japan	2011	EAOg2	EAHg4	Human(o)	Human	sigma	Sigma/GT2	cdtB-II
GCA_001549955.1	strain: EC06-170	Japan	2006	EAOg31	EAHg4	Human	Human	xi	xi/GT3	cdtB-II
GCA_002109845.1	strain: B156	Australia	2001	EAOg37	EAHg3	Bird	Animal	epsilon1	epsilon1/GT2	cdtB-I, cdtB-II
GCA_002285455.1	strain: NIAH_Bird_3	Japan	2004	EAOg20	EAHg3	Bird	Animal	alpha10	alpha10/GT3	cdtB-II
GCA_002285475.1	strain: CB9786	Germany	2003	EAOg16	EAHg1	Human	Human	alpha8	alpha8/GT1	cdtB-II
GCA_002741375.1	strain: 2014C-4356	USA	2014	EAOg28	EAHg4	Human	Human	sigma	Sigma/GT7	cdtB-II
GCA_002872455.1	strain: ChinaSP140150; ESA310	China	2014	EAOg1	EAHg4	chicken intestine	Food	sigma	Sigma/GT2	cdtB-II
GCA_002895205.1	strain: 1551-2	Brazil	1989	EAOg7	EAHg3	Human	Human	omicron	omicron/GT2	cdtB-VI
GCA_002937375.1	strain: MBT-EA1	Germany	2017-05-10	UT	EAHg2	Lettuce	Food	beta4	beta4/GT2	cdtB-II
GCA_002965165.1	strain: MOD1-EC6145	USA	2012	UT	EAHg4	Bird	Animal	epsilon3	epsilon3/GT1	cdtB-II
GCA_002965325.1	strain: MOD1-EC5952	USA	2008	EAOg16	EAHg4	Bird	Animal	sigma	Sigma/GT9	cdtB-II
GCA_002965385.1	strain: MOD1-EC5802	USA	1983	EAOg25	EAHg3	Swine	Animal	omicron	omicron/GT4	cdtB-VI
GCA_002965545.1	strain: MOD1-EC5045	USA	2003-01-29	EAOg4	EAHg4	Avian	Animal	sigma	Sigma/GT2	cdtB-II
GCA_002965635.1	strain: MOD1-EC1733	Guinea	1997	EAOg2	EAHg4	Human	Human	sigma	Sigma/GT2	cdtB-II
GCA_002965665.1	strain: MOD1-EC1724	USA	2005	EAOg10	EAHg1	Human	Human	alpha8	alpha8/GT1	cdtB-II
GCA_002965685.1	strain: MOD1-EC1732	Guinea	1997	EAOg2	EAHg4	Human	Human	sigma	Sigma/GT2	cdtB-II
GCA_003027535.1	strain: 20507-2	USA	2007	UT	EAHg3	Bird	Animal	NEG	-	cdtB-II
GCA_003312485.2	strain: 05-3106	USA	-	EAOg10	EAHg4	Human	Human	nu	nu/GT1	cdtB-VI
GCA_003312525.2	strain: 2012EL-1823B	USA	2012	EAOg15	EAHg1	Human	Human	alpha9	alpha9/GT1	cdtB-I, cdtB-II	stx2f
GCA_003312545.2	strain: 2013C-4143	USA	2013	EAOg10	EAHg3	Human	Human	tau	tau/GT3	cdtB-VI
GCA_003316815.2	strain: 07-3866	USA	-	EAOg23	EAHg4	Human	Human	sigma	Sigma/GT9	cdtB-II
GCA_003569025.1	strain: Hiroshima3582	Japan	2015	EAOg27	EAHg4	Human(o)	Human	sigma	Sigma/GT7	cdtB-II
GCA_003860365.1	strain: 06-3542	USA	-	EAOg40	EAHg2	Human	Human	alpha9	alpha9/GT1	cdtB-II
GCA_003860385.1	strain: 2014C-4015	USA	2014	EAOg39	EAHg1	Human	Human	sigma2	sigma2/GT3	cdtB-I, cdtB-II	stx2f
GCA_003864075.1	strain: 2010C-3449	USA	2010	EAOg4	EAHg4	Human	Human	sigma	Sigma/GT2	cdtB-II
GCA_003864095.1	strain: NCTC 9362	USA	1954	EAOg9	EAHg3	Human	Human	iota2	iota2/GT4	cdtB-VI
GCA_004174315.1	strain: 408285	UK	2017-08-01	EAOg32	EAHg4	Human	Human	beta4	beta4/GT3	cdtB-II
GCA_004322685.1	strain: Mex-12/320a	Mexico	2012	EAOg1	EAHg3	Human	Human	xi	xi/GT2	cdtB-VI
GCA_005403485.1	strain: ZAH-1-3	Japan	2013-08-04	EAOg13	EAHg1	Bird	Animal	alpha10	alpha10/GT1	cdtB-II
GCA_005403605.1	strain: ZAI-5-1	Japan	2013-08-23	UT	EAHg4	Bird	Animal	omicron	omicron/GT2	cdtB-VI
GCA_005403705.1	strain: ZAI-52-1	Japan	2013-08-23	EAOg30	EAHg4	Bird	Animal	xi	xi/GT2	cdtB-II	stx2f
GCA_005403805.1	strain: U350-1	Japan	2013-11-13	EAOg35	EAHg1	Bird	Animal	alpha8	alpha8/GT3	cdtB-II, cdtB-IV
GCA_005403925.1	strain: AZK-6-2	Japan	2014-02-01	EAOg30	EAHg4	Bird	Animal	xi	xi/GT2	cdtB-II	stx2f
GCA_005404085.1	strain: AZN-8-1	Japan	2014-07-16	EAOg5	EAHg1	Bird	Animal	iota2	iota2/GT5	cdtB-VI
GCA_005404225.1	strain: Cyou_D3	Japan	-	UT	EAHg1	Bird	Animal	epsilon3	epsilon3/GT7	cdtB-II
GCA_005404305.1	strain: Gyo_GY2	Japan	-	EAOg5	EAHg1	Bird	Animal	omicron1	omicron1/GT4	cdtB-I, cdtB-VI
GCA_005404405.1	strain: Gifu_53	Japan	-	EAOg29	EAHg4	Bird	Animal	sigma	Sigma/GT2	cdtB-II
GCA_005404525.1	strain: Mkr3964	Japan	-	EAOg4	EAHg1	Human	Human	rho	rho/GT4	cdtB-VI
GCA_005404625.1	strain: Mkr3965	Japan	-	EAOg13	EAHg1	Human	Human	alpha10	alpha10/GT1	cdtB-II
GCA_005404705.1	strain: Esc18014	Japan	-	UT	EAHg4	Human	Human	lambda2	lambda2/GT1	cdtB-II
GCA_008326565.1	strain: MKR5	Japan	2012	EAOg9	EAHg4	Human	Human	alpha10	alpha10/GT7	cdtB-II
GCA_008326585.1	strain: G-3-3al	Japan	2010	EAOg11	EAHg2	Bird	Animal	sigma2	sigma2/GT1	cdtB-I, cdtB-II
GCA_008326605.1	strain: ZZG 12-3	Japan	2015	EAOg14	EAHg2	Bird	Animal	lambda2	lambda2/GT3	cdtB-II
GCA_008326765.1	strain: A32-5al	Japan	2010	EAOg39	EAHg1	Bird	Animal	sigma2	sigma2/GT6	cdtB-II
GCA_009684735.2	strain: F08/101-31	Japan	2008	EAOg18	EAHg4	Human	Human	lambda2	lambda2/GT1	cdtB-I, cdtB-II	stx2f
GCA_009932235.1	strain: FCI-EC447	Japan	2003	EAOg1	EAHg4	Human(o)	Human	sigma	Sigma/GT2	cdtB-II
GCA_009932275.1	strain: FCI-EC468	Japan	2005	EAOg25	EAHg1	Human(o)	Human	beta3	beta3/GT3	cdtB-II
GCA_009932295.1	strain: 13S38	Japan	2013	EAOg12	EAHg1	Human	Human	alpha9	alpha9/GT5	cdtB-I, cdtB-II
GCA_012097705.1	strain: 579962	UK	2018-07-01	UT	EAHg4	Human	Human	beta4	beta4/GT3	cdtB-II
GCA_012117435.1	strain: 660450	UK	2018-12-01	EAOg4	EAHg4	Human	Human	sigma	Sigma/GT5	cdtB-I, cdtB-II
GCA_012161415.1	isolate: 2011C-4180	USA	-	EAOg7	UT	Human	Human	omicron	omicron/GT3	cdtB-I, cdtB-VI	stx2f
GCA_012163415.1	strain: 664948	UK	2018-12-01	EAOg10	EAHg3	Human	Human	tau	tau/GT2	cdtB-VI
GCA_012287085.1	strain: 762368	UK	2018-06-01	EAOg4	EAHg4	Human	Human	sigma	Sigma/GT2	cdtB-II
GCA_012288225.1	strain: 762329	UK	2019-06-01	EAOg4	EAHg4	Human	Human	sigma	Sigma/GT2	cdtB-II
GCA_012292265.1	strain: 730730	UK	2019-04-01	EAOg9	EAHg3	Human	Human	iota2	iota2/GT2	cdtB-VI
GCA_012303345.1	strain: 779119	UK	2019-07-01	EAOg4	EAHg4	Human	Human	sigma	Sigma/GT2	cdtB-II
GCA_012319645.1	strain: 709086	UK	2019-03-01	EAOg10	EAHg4	Human	Human	nu	nu/GT1	cdtB-VI
GCA_012330025.1	strain: 727738	UK	2019-03-02	EAOg4	EAHg4	Human	Human	sigma	Sigma/GT2	cdtB-II
GCA_012331125.1	strain: 712432	UK	2019-03-03	EAOg10	EAHg4	Human	Human	nu	nu/GT1	cdtB-VI
GCA_012336555.1	strain: 782039	UK	2019-07-01	EAOg18	EAHg4	Human	Human	alpha10	alpha10/GT10	cdtB-II
GCA_012338195.1	strain: 730926	UK	2019-02-01	UT	EAHg3	Human	Human	iota2	iota2/GT2	cdtB-VI
GCA_012340675.1	strain: 714709	UK	2019-03-03	EAOg4	EAHg4	Human	Human	sigma	Sigma/GT2	cdtB-II
GCA_012376075.1	strain: 322491	UK	2016-12-01	EAOg30	EAHg4	Human	Human	NEG	#N/A	cdtB-II	stx2f
GCA_012379895.1	strain: 738553	UK	2019-04-01	EAOg4	EAHg4	Human	Human	sigma	Sigma/GT2	cdtB-II
GCA_012401465.1	strain: 785841	UK	2019-07-01	EAOg4	EAHg4	Human	Human	sigma	Sigma/GT2	cdtB-II
GCA_012447505.1	strain: 821093	UK	2019-10-01	EAOg4	EAHg1	Human	Human	rho	rho/GT4	cdtB-VI
GCA_012532395.1	strain: E. albertii 10457	Bangladesh	1990	EAOg7	UT	Human	Human	omicron	omicron/GT1	cdtB-VI
GCA_012532475.1	strain: E. albertii 9194	Bangladesh	1990	EAOg7	UT	Human	Human	omicron	omicron/GT1	cdtB-VI
GCA_012565605.1	strain: 267803	UK	2016-06-01	EAOg1	EAHg4	Human	Human	sigma	Sigma/GT2	cdtB-II
GCA_012575105.1	strain: 290626	UK	2016-08-01	EAOg4	EAHg1	Human	Human	rho	rho/GT4	cdtB-VI
GCA_012575625.1	strain: 175546	UK	2015-10-01	UT	EAHg2	Human	Human	beta4	beta4/GT2	cdtB-II
GCA_012579975.1	strain: 253881	UK	2016-05-01	EAOg4	EAHg1	Human	Human	rho	rho/GT4	cdtB-VI
GCA_012612125.1	strain: 841428	UK	2019-11-01	EAOg4	EAHg4	Human	Human	sigma	Sigma/GT2	cdtB-II
GCA_012622165.1	strain: 828215	UK	2019-10-01	EAOg4	EAHg1	Human	Human	rho	rho/GT4	cdtB-VI
GCA_012622265.1	strain: 826231	UK	2019-10-02	EAOg9	EAHg3	Human	Human	iota2	iota2/GT2	cdtB-VI
GCA_012625565.1	strain: 812315	UK	2019-09-01	EAOg35	EAHg4	Human	Human	iota2	iota2/GT6	cdtB-VI
GCA_012678705.1	strain: 187471	UK	2015-10-01	EAOg4	EAHg4	Human	Human	sigma	Sigma/GT2	cdtB-II
GCA_012678765.1	strain: 159899	UK	2015-09-01	UT	EAHg3	Human	Human	iota2	iota2/GT3	cdtB-VI
GCA_012679445.1	strain: 186581	UK	2015-11-01	EAOg4	EAHg1	Human	Human	rho	rho/GT4	cdtB-VI
GCA_012679585.1	strain: 242400	UK	2016-04-01	EAOg35	EAHg4	Human	Human	iota2	iota2/GT6	cdtB-VI
GCA_012679905.1	strain: 225083	UK	2016-02-01	EAOg4	EAHg4	Human	Human	sigma	Sigma/GT2	cdtB-II
GCA_012681005.1	strain: 211128	UK	2016-01-01	EAOg10	EAHg3	Human	Human	tau	tau/GT2	cdtB-VI
GCA_012681465.1	strain: 235021	UK	2016-03-01	EAOg9	EAHg3	Human	Human	iota2	iota2/GT2	cdtB-VI
GCA_012690285.1	strain: 884403	UK	2020-01-01	EAOg4	EAHg4	Human	Human	sigma	Sigma/GT2	cdtB-II
GCA_012850675.1	strain: 914519	UK	2020-03-01	EAOg35	EAHg4	Human	Human	iota2	iota2/GT6	cdtB-VI
GCA_012854695.1	strain: 912319	UK	2020-03-02	EAOg10	EAHg3	Human	Human	tau	tau/GT1	cdtB-VI
GCA_012854805.1	strain: 912272	UK	2020-03-03	EAOg10	EAHg3	Human	Human	tau	tau/GT2	cdtB-VI
GCA_012996545.1	strain: 787519	UK	2019-07-01	EAOg9	EAHg4	Human	Human	alpha10	alpha10/GT6	cdtB-I, cdtB-II
GCA_013580255.1	strain: 961868	UK	2020-07-01	UT	EAHg1	Human	Human	alpha10	alpha10/GT4	cdtB-II
GCA_013680375.1	strain: 953783	UK	2020-06-01	EAOg18	EAHg1	Human	Human	beta3	beta3/GT3	cdtB-II, cdtB-IV
GCA_014355615.1	strain: 977893	UK	2020-08-01	EAOg35	EAHg1	Human	Human	alpha8	alpha8/GT2	cdtB-II
GCA_014402965.1	strain: 419115	UK	2020-09-02	EAOg27	EAHg4	Human	Human	sigma	Sigma/GT7	cdtB-II
GCA_014404825.1	strain: 416278	UK	2020-09-03	UT	EAHg1	Human	Human	NEG	-	cdtB-I, cdtB-II
GCA_014404845.1	strain: 435509	UK	2017-10-01	EAOg27	EAHg4	Human	Human	sigma	Sigma/GT8	cdtB-II
GCA_014408585.1	strain: 323046	UK	2016-12-01	EAOg3	EAHg4	Human	Human	epsilon3	epsilon3/GT2	cdtB-II
GCA_014413465.1	strain: 385522	UK	2017-06-01	UT	UT	Human	Human	NEG	-	NEG
GCA_014415845.1	strain: 367208	UK	2017-04-01	EAOg38	EAHg3	Human	Human	epsilon1	epsilon1/GT4	cdtB-II
GCA_014417525.1	strain: 378483	UK	2017-06-01	UT	EAHg2	Human	Human	beta4	beta4/GT2	cdtB-II
GCA_014429205.1	strain: 379422	UK	2017-06-02	EAOg27	EAHg4	Human	Human	sigma	Sigma/GT7	cdtB-II
GCA_014429445.1	strain: 416277	UK	2017-09-01	EAOg39	EAHg1	Human	Human	sigma2	sigma2/GT5	cdtB-II
GCA_015123675.1	strain: 819779	UK	2019-10-01	UT	EAHg4	Animal	Animal	alpha10	alpha10/GT8	cdtB-II
GCA_015128725.1	strain: 850002	UK	2019-11-01	UT	EAHg3	Animal	Animal	alpha8	alpha8/GT4	cdtB-II
GCA_015133535.1	strain: 812266	UK	2019-09-01	EAOg15	EAHg1	Animal	Animal	alpha9	alpha9/GT6	cdtB-I, cdtB-II	stx2f
GCA_015133855.1	strain: 830205	UK	2019-10-01	EAOg11	EAHg2	Animal	Animal	sigma2	sigma2/GT1	cdtB-II
GCA_015134595.1	strain: 828225	UK	2019-10-02	UT	EAHg2	Animal	Animal	beta4	beta4/GT2	cdtB-II
GCA_015135055.1	strain: 827050	UK	2019-10-03	EAOg15	EAHg1	Animal	Animal	alpha9	alpha9/GT6	cdtB-I, cdtB-II	stx2f
GCA_015135085.1	strain: 802832	UK	2019-09-01	EAOg4	EAHg4	Human	Human	sigma	Sigma/GT2	cdtB-II
GCA_015135155.1	strain: 818140	UK	2019-10-03	EAOg32	EAHg2	Animal	Animal	sigma2	sigma2/GT2	cdtB-II
GCA_015135955.1	strain: 882856	UK	2020-01-01	EAOg15	EAHg1	Human	Human	alpha9	alpha9/GT8	cdtB-I, cdtB-II	stx2f
GCA_015135975.1	strain: 810189	UK	2019-09-01	EAOg9	EAHg4	Human	Human	alpha10	alpha10/GT6	cdtB-I, cdtB-II
GCA_015136275.1	strain: 808053	UK	2019-09-02	EAOg10	EAHg4	Human	Human	nu	nu/GT3	cdtB-I, cdtB-VI
GCA_015136765.1	strain: 818893	UK	2019-10-03	EAOg8	EAHg4	Animal	Animal	beta3	beta3/GT5	cdtB-II
GCA_015137055.1	strain: 819793	UK	2019-10-04	EAOg21	EAHg3	Human	Human	epsilon4	epsilon4/GT1	cdtB-VI
GCA_015137065.1	strain: 814353	UK	2019-09-02	EAOg39	EAHg1	Animal	Animal	sigma2	sigma2/GT3	cdtB-II
GCA_015137265.1	strain: 814831	UK	2019-09-03	EAOg15	EAHg1	Animal	Animal	alpha9	alpha9/GT4	cdtB-I, cdtB-II	stx2f
GCA_015137515.1	strain: 896071	UK	2020-02-01	UT	UT	Animal	Animal	NEG	-	cdtB-IV
GCA_015137525.1	strain: 828226	UK	2019-10-04	UT	EAHg1	Animal	Animal	beta3	beta3/GT4	cdtB-II
GCA_015138045.1	strain: 821119	UK	2019-10-05	UT	EAHg1	Animal	Animal	beta3	beta3/GT4	cdtB-II
GCA_015138115.1	strain: 819780	UK	2019-10-06	UT	EAHg1	Animal	Animal	beta3	beta3/GT4	cdtB-II
GCA_015138675.1	strain: 826321	UK	2019-10-07	EAOg25	EAHg2	Animal	Animal	sigma2	sigma2/GT2	cdtB-II
GCA_015138695.1	strain: 832083	UK	2019-10-08	UT	EAHg1	Animal	Animal	alpha9	alpha9/GT3	cdtB-II, cdtB-IV
GCA_015139185.1	strain: 814352	UK	2019-09-01	EAOg15	EAHg1	Animal	Animal	alpha9	alpha9/GT6	cdtB-I, cdtB-II	stx2f
GCA_015139515.1	strain: 812151	UK	2019-09-02	EAOg32	EAHg2	Animal	Animal	sigma2	sigma2/GT2	cdtB-II
GCA_015140155.1	strain: 834719	UK	2019-10-08	EAOg15	EAHg1	Animal	Animal	alpha9	alpha9/GT6	cdtB-I, cdtB-II	stx2f
GCA_015141415.1	strain: 829037	UK	2019-10-09	UT	EAHg2	Animal	Animal	beta4	beta4/GT2	cdtB-II
GCA_015141535.1	strain: 817411	UK	2019-10-10	UT	EAHg1	Animal	Animal	alpha9	alpha9/GT2	cdtB-II
GCA_015141875.1	strain: 810124	UK	2019-09-02	EAOg2	EAHg4	Human	Human	sigma	Sigma/GT2	cdtB-II
GCA_015171295.1	strain: 832085	UK	2019-10-10	EAOg32	EAHg2	Animal	Animal	sigma2	sigma2/GT2	cdtB-II
GCA_015445425.1	strain: 1022981	UK	2020-11-01	EAOg29	EAHg2	Animal	Animal	sigma2	sigma2/GT1	cdtB-II
GCA_015479365.1	strain: 1024916	UK	2020-11-02	EAOg8	EAHg4	Animal	Animal	beta3	beta3/GT2	cdtB-II
GCA_015479385.1	strain: 1024934	UK	2020-11-03	EAOg16	EAHg1	Animal	Animal	alpha8	alpha8/GT1	cdtB-II
GCA_015479565.1	strain: 1024978	UK	2020-11-04	EAOg15	EAHg1	Animal	Animal	alpha9	alpha9/GT4	cdtB-I, cdtB-II	stx2f
GCA_015479585.1	strain: 1024973	UK	2020-11-05	EAOg23	EAHg4	Animal	Animal	sigma	Sigma/GT9	cdtB-II
GCA_015479635.1	strain: 1024928	UK	2020-11-06	EAOg35	EAHg1	Animal	Animal	alpha8	alpha8/GT5	cdtB-II
GCA_015479685.1	strain: 1024986	UK	2020-11-07	EAOg15	EAHg1	Animal	Animal	alpha9	alpha9/GT7	cdtB-II
GCA_015566735.1	strain: 1027209	UK	2020-11-08	EAOg8	EAHg4	Animal	Animal	beta3	beta3/GT5	cdtB-II
GCA_015570175.1	strain: 1027254	UK	2020-11-09	UT	EAHg2	Animal	Animal	beta4	beta4/GT2	cdtB-II
GCA_015570355.1	strain: 1027226	UK	2020-11-10	EAOg11	EAHg2	Animal	Animal	sigma2	sigma2/GT1	cdtB-II
GCA_015571395.1	strain: 1027221	UK	2020-11-11	EAOg40	EAHg2	Animal	Animal	alpha9	alpha9/GT1	cdtB-II
GCA_015580115.1	strain: 1027237	UK	2020-11-12	EAOg15	EAHg1	Animal	Animal	alpha9	alpha9/GT9	cdtB-II
GCA_015599565.1	strain: 1027227	UK	2020-11-13	EAOg15	EAHg1	Animal	Animal	alpha9	alpha9/GT7	cdtB-II
GCA_015651945.1	strain: 1028459	UK	2020-11-14	UT	EAHg2	Animal	Animal	sigma2	sigma2/GT2	cdtB-II
GCA_015651985.1	strain: 1028453	UK	2020-11-15	EAOg3	EAHg4	Animal	Animal	epsilon3	epsilon3/GT2	cdtB-II
GCA_015652005.1	strain: 1028455	UK	2020-11-16	UT	EAHg2	Animal	Animal	sigma2	sigma2/GT2	cdtB-II
GCA_015652025.1	strain: 1029853	UK	2020-11-17	EAOg15	EAHg1	Animal	Animal	alpha9	alpha9/GT7	cdtB-II
GCA_015652445.1	strain: 1028446	UK	2020-11-18	EAOg15	EAHg1	Animal	Animal	alpha9	alpha9/GT4	cdtB-I, cdtB-II	stx2f
GCA_015652465.1	strain: 1028461	UK	2020-11-19	EAOg15	EAHg1	Animal	Animal	alpha9	alpha9/GT8	cdtB-I, cdtB-II	stx2f
GCA_015652485.1	strain: 1028456	UK	2020-11-20	EAOg16	EAHg4	Animal	Animal	sigma	Sigma/GT9	cdtB-II
GCA_015652505.1	strain: 1028454	UK	2020-11-21	UT	EAHg4	Animal	Animal	alpha10	alpha10/GT9	cdtB-II
GCA_015652525.1	strain: 1028447	UK	2020-11-22	EAOg15	EAHg1	Animal	Animal	alpha9	alpha9/GT6	cdtB-I, cdtB-II	stx2f
GCA_015652605.1	strain: 1028448	UK	2020-11-23	EAOg15	EAHg1	Animal	Animal	alpha9	alpha9/GT7	cdtB-II
GCA_015652665.1	strain: 1028449	UK	2020-11-24	EAOg15	EAHg1	Animal	Animal	alpha9	alpha9/GT6	cdtB-I, cdtB-II	stx2f
GCA_015652825.1	strain: 1029822	UK	2020-11-25	EAOg15	EAHg1	Animal	Animal	alpha9	alpha9/GT6	cdtB-I, cdtB-II	stx2f
GCA_016904715.2	strain: Sample 169	China	2018	EAOg7	EAHg3	Bat	Animal	rho	rho/GT3	cdtB-VI
GCA_016904735.2	strain: Sample 170	China	2018	EAOg7	EAHg3	Bat	Animal	rho	rho/GT3	cdtB-VI
GCA_016904755.2	strain: Sample 167; ESA138	China	2018	EAOg2	EAHg4	Human	Human	sigma	Sigma/GT2	cdtB-II
GCA_016904775.2	strain: Sample 168	China	2017	EAOg18	EAHg2	duck intestine	Food	beta4	beta4/GT1	cdtB-II
GCA_016904795.2	strain: Sample 166	China	2019	EAOg4	EAHg1	duck intestine	Food	rho	rho/GT4	cdtB-VI
GCA_016904815.2	strain: Sample 165	China	2018	EAOg4	UT	chicken intestine	Food	rho	rho/GT5	cdtB-VI
GCA_016998775.1	isolate: M876	Netherlands	2011	UT	EAHg3	Human	Human	xi	xi/GT2	cdtB-I, cdtB-II	stx2f
GCA_016998935.1	isolate: D081-33	Netherlands	2016	EAOg7	UT	Bird	Animal	omicron	omicron/GT3	cdtB-I, cdtB-VI	stx2f
GCA_016998975.1	isolate: D076-65	Netherlands	2016	UT	UT	Bird	Animal	omicron	omicron/GT3	cdtB-I, cdtB-VI	stx2f
GCA_016999345.1	isolate: 1701358	Netherlands	2017	EAOg18	EAHg4	Human	Human	lambda2	lambda2/GT1	cdtB-I, cdtB-II	stx2f
GCA_017357745.1	strain: RM9973	USA	2009-08-24	EAOg9	EAHg4	Crow	Animal	ypsilon	ypsilon/GT3	cdtB-I, cdtB-II	stx2f
GCA_017566885.1	strain: FSIS12036447	USA	2020	EAOg3	EAHg4	Turkey	Animal	epsilon3	epsilon3/GT2	cdtB-II
GCA_017953935.1	strain: 1049314	UK	2020-12-01	EAOg9	EAHg3	Human	Human	iota2	iota2/GT3	cdtB-VI
GCA_017978085.1	strain: 1024905	UK	2020-11-01	EAOg4	EAHg4	Animal	Animal	sigma	Sigma/GT1	cdtB-I	stx2f
GCA_018036045.1	strain: 1028458	UK	2020-11-02	EAOg11	EAHg2	Animal	Animal	sigma2	sigma2/GT1	cdtB-II
GCA_018036065.1	strain: 1028445	UK	2020-11-03	EAOg4	EAHg4	Animal	Animal	sigma	Sigma/GT1	cdtB-I	stx2f
GCA_018036605.1	strain: 1027218	UK	2020-11-04	EAOg4	EAHg4	Animal	Animal	sigma	Sigma/GT1	cdtB-I	stx2f
GCA_018036625.1	strain: 1027249	UK	2020-11-05	EAOg4	EAHg4	Animal	Animal	sigma	Sigma/GT1	cdtB-I	stx2f
GCA_018036645.1	strain: 1027255	UK	2020-11-06	EAOg4	EAHg4	Animal	Animal	sigma	Sigma/GT1	cdtB-I	stx2f
GCA_018037205.1	strain: 1024924	UK	2020-11-07	EAOg4	EAHg4	Animal	Animal	sigma	Sigma/GT1	cdtB-I, cdtB-II	stx2f
GCA_018037225.1	strain: 1024987	UK	2020-11-08	EAOg4	EAHg4	Animal	Animal	sigma	Sigma/GT1	cdtB-I	stx2f
GCA_018037265.1	strain: 1024929	UK	2020-11-09	EAOg4	EAHg4	Animal	Animal	sigma	Sigma/GT1	cdtB-I, cdtB-II	stx2f
GCA_018037285.1	strain: 1024980	UK	2020-11-10	EAOg4	EAHg4	Animal	Animal	sigma	Sigma/GT1	cdtB-I	stx2f
GCA_018037345.1	strain: 1024994	UK	2020-11-11	EAOg4	EAHg4	Animal	Animal	sigma	Sigma/GT1	cdtB-I, cdtB-II	stx2f
GCA_018037365.1	strain: 1024993	UK	2020-11-12	EAOg4	EAHg4	Animal	Animal	sigma	Sigma/GT1	cdtB-I	stx2f
GCA_018044145.1	strain: 828223	UK	2019-10-01	EAOg4	EAHg4	Animal	Animal	sigma	Sigma/GT1	cdtB-I	stx2f
GCA_018044285.1	strain: 821118	UK	2019-10-02	EAOg4	EAHg4	Animal	Animal	sigma	Sigma/GT1	cdtB-I	stx2f
GCA_018044325.1	strain: 810147	UK	2019-09-01	EAOg4	EAHg4	Animal	Animal	sigma	Sigma/GT1	cdtB-I	stx2f
GCA_018044345.1	strain: 830206	UK	2019-10-01	EAOg4	EAHg4	Animal	Animal	sigma	Sigma/GT1	cdtB-I	stx2f
GCA_018044405.1	strain: 814832	UK	2019-09-04	EAOg4	EAHg4	Animal	Animal	sigma	Sigma/GT1	cdtB-I	stx2f
GCA_018044425.1	strain: 810148	UK	2019-09-05	EAOg4	EAHg4	Animal	Animal	sigma	Sigma/GT1	cdtB-I	stx2f
GCA_018044545.1	strain: 828227	UK	2019-10-01	EAOg4	EAHg4	Animal	Animal	sigma	Sigma/GT1	cdtB-I	stx2f
GCA_018044585.1	strain: 834720	UK	2019-10-02	EAOg4	EAHg4	Animal	Animal	sigma	Sigma/GT1	cdtB-I	stx2f
GCA_018044605.1	strain: 814833	UK	2019-09-08	EAOg4	EAHg4	Animal	Animal	sigma	Sigma/GT1	cdtB-I	stx2f
GCA_018044625.1	strain: 832086	UK	2019-10-02	EAOg4	EAHg4	Animal	Animal	sigma	Sigma/GT1	cdtB-I	stx2f
GCA_018977545.1	strain: 2021-4934-2	USA	2021	EAOg7	EAHg1	Bird	Animal	sigma2	sigma2/GT4	cdtB-I, cdtB-II	stx2f
GCA_019470745.1	strain: 716041	UK	2019-03-01	EAOg4	EAHg4	Human	Human	sigma	Sigma/GT2	cdtB-II
GCA_019478965.1	strain: 832087	UK	2019-10-01	EAOg15	EAHg1	Human	Human	alpha9	alpha9/GT6	cdtB-I, cdtB-II	stx2f
GCA_019480245.1	strain: 786611	UK	2019-07-01	EAOg3	EAHg4	Human	Human	epsilon3	epsilon3/GT1	cdtB-II
GCA_019480705.1	strain: 818892	UK	2019-10-03	EAOg4	EAHg4	Human	Human	sigma	Sigma/GT1	cdtB-I	stx2f
GCA_019480785.1	strain: 797705	UK	2019-08-01	EAOg11	EAHg2	Animal	Animal	sigma2	sigma2/GT1	cdtB-II
GCA_019482365.1	strain: 833335	UK	2019-10-05	EAOg15	EAHg1	Animal	Animal	alpha9	alpha9/GT6	cdtB-I, cdtB-II	stx2f
GCA_019483445.1	strain: 833342	UK	2019-10-06	EAOg4	EAHg4	Animal	Animal	sigma	Sigma/GT1	cdtB-I	stx2f
GCA_019516785.1	strain: 666455	UK	2019-01-01	EAOg28	EAHg1	Human	Human	alpha10	alpha10/GT4	cdtB-II
GCA_019531235.1	strain: 1182232	UK	2021-05-01	EAOg7	UT	Human	Human	omicron	omicron/GT1	cdtB-VI
GCA_019531435.1	strain: 1182249	UK	2021-05-01	EAOg4	EAHg1	Human	Human	rho	rho/GT4	cdtB-VI
GCA_019532855.1	strain: 1182187	UK	2021-05-02	EAOg23	EAHg4	Human	Human	sigma	Sigma/GT9	cdtB-II
GCA_019536835.1	strain: 1182227	UK	2021-05-03	EAOg4	EAHg1	Human	Human	rho	rho/GT4	cdtB-VI
GCA_019537475.1	strain: 1182266	UK	2021-05-04	UT	EAHg1	Human	Human	NEG	-	cdtB-II
GCA_019537835.1	strain: 1182254	UK	2021-05-05	EAOg8	EAHg4	Human	Human	beta3	beta3/GT5	cdtB-II
GCA_019537855.1	strain: 1182259	UK	2021-05-06	EAOg9	EAHg3	Human	Human	iota2	iota2/GT2	cdtB-VI
GCA_019537955.1	strain: 1182241	UK	2021-05-07	EAOg4	EAHg4	Human	Human	sigma	Sigma/GT2	cdtB-II
GCA_019538795.1	strain: 1182195	UK	2021-05-08	EAOg9	EAHg3	Human	Human	iota2	iota2/GT3	cdtB-VI
GCA_019538955.1	strain: 1182234	UK	2021-05-09	EAOg9	EAHg3	Human	Human	iota2	iota2/GT2	cdtB-VI
GCA_019548675.1	strain: 561087	UK	2018-06-01	EAOg24	EAHg1	Human	Human	alpha10	alpha10/GT2	cdtB-II
GCA_019554595.1	strain: 604915	UK	2018-09-01	EAOg1	EAHg4	Human	Human	sigma	Sigma/GT2	cdtB-II
GCA_019574735.1	strain: 1306298	UK	2021-07-01	EAOg5	EAHg2	Human	Human	alpha8	alpha8/GT6	cdtB-II
GCA_019702345.1	strain: 1324247	UK	2021-08-01	EAOg10	EAHg3	Human	Human	xi	xi/GT4	cdtB-II
GCA_019941615.1	strain: 1337763	UK	2021-08-02	EAOg1	EAHg4	Human	Human	sigma	Sigma/GT2	cdtB-II
GCA_020443845.1	strain: 83	China	2017	EAOg19	EAHg4	Mink	Animal	eta3	eta3/GT1	cdtB-VI
GCA_020443865.1	strain: 43	China	2017	EAOg19	EAHg4	Mink	Animal	eta3	eta3/GT1	cdtB-VI
GCA_020443915.1	strain: 82	China	2017	EAOg19	EAHg4	Mink	Animal	eta3	eta3/GT1	cdtB-VI
GCA_020463185.1	strain: 1489925	UK	2021-09-01	EAOg10	EAHg1	Human	Human	alpha8	alpha8/GT1	cdtB-II
GCA_021397455.1	strain: MVC370	Australia	2013	EAOg24	EAHg1	Dog	Animal	alpha10	alpha10/GT5	cdtB-II
GCA_021397465.1	strain: MVC328	Australia	2013	EAOg24	EAHg1	Dog	Animal	alpha10	alpha10/GT5	cdtB-II
GCA_021397485.1	strain: MVC785	Australia	2017	EAOg21	EAHg3	Dog	Animal	epsilon4	epsilon4/GT1	cdtB-VI
GCA_021397505.1	strain: MVC421	Australia	2014	EAOg10	EAHg4	Dog	Animal	nu	nu/GT2	cdtB-VI
GCA_021447645.1	strain: Ea1	France	2016-05-17	EAOg34	EAHg3	Bird	Animal	sigma	Sigma/GT2	cdtB-II
GCA_022764805.1	strain: CNTRL_EPEC46	demmark	-	UT	EAHg2	Human	Human	beta4	beta4/GT2	cdtB-II
GCA_023102595.1	strain: 1617683	UK	2022-04-01	EAOg4	EAHg4	Human	Human	sigma	Sigma/GT2	cdtB-II
GCA_023830615.1	strain: 1643233	UK	2022-05-01	UT	EAHg3	Human	Human	sigma	Sigma/GT2	cdtB-II
GCA_024007615.1	strain: 1650191	UK	2022-06-01	UT	EAHg2	Human	Human	sigma2	sigma2/GT2	cdtB-II
GCA_024112315.1	strain: 1638548	UK	2022-05-01	EAOg4	EAHg4	Human	Human	sigma	Sigma/GT2	cdtB-II
GCA_024289115.1	strain: 1661437	UK	2022-07-01	EAOg36	EAHg1	Human	Human	alpha11	alpha11/GT1	cdtB-II
GCA_024300365.1	strain: 1664262	UK	2022-07-01	EAOg36	EAHg1	Human	Human	alpha11	alpha11/GT2	cdtB-II
GCA_024304085.1	strain: 1662757	UK	2022-07-01	EAOg36	EAHg1	Human	Human	alpha11	alpha11/GT1	cdtB-II
GCA_024394735.1	strain: 1669996	UK	2022-07-01	EAOg4	EAHg3	Human	Human	alpha10	alpha10/GT1	cdtB-II
GCA_024528985.1	strain: 251_3_EW_B; ESA295	China	2021	EAOg2	EAHg4	Bird	Animal	sigma	Sigma/GT2	cdtB-II
GCA_024529005.1	strain: 251_1_EW_B; ESA291	China	2021	EAOg1	EAHg4	Bird	Animal	sigma	Sigma/GT2	cdtB-II
GCA_024529015.1	strain: 253_3_EW_B; ESA300	China	2021	EAOg2	EAHg4	Bird	Animal	sigma	Sigma/GT2	cdtB-II
GCA_024529045.1	strain: 253_1_EW_B; ESA297	China	2021	EAOg21	EAHg3	Bird	Animal	epsilon4	epsilon4/GT3	cdtB-VI
GCA_024532115.1	strain: 247_2_EW_B; ESA270	China	2021	EAOg2	EAHg4	Bird	Animal	sigma	Sigma/GT2	cdtB-II
GCA_024529185.1	strain: 222_3_EW_B; ESA261	China	2021	EAOg21	EAHg3	Bird	Animal	epsilon4	epsilon4/GT3	cdtB-VI
GCA_024529315.1	strain: 208_1_GWG_B; ESA229	China	2021	EAOg21	EAHg3	Bird	Animal	epsilon4	epsilon4/GT3	cdtB-VI
GCA_024529435.1	strain: 205_1_TBG_B; ESA225	China	2021	EAOg42	EAHg3	Bird	Animal	epsilon1	epsilon1/GT2	cdtB-II
GCA_024532245.1	strain: 155_2_TBG_A; ESA216	China	2021	EAOg2	EAHg4	Bird	Animal	sigma	Sigma/GT2	cdtB-II
GCA_024529545.1	strain: 153_3_TBG_A; ESA214	China	2021	EAOg41	EAHg4	Bird	Animal	epsilon3	epsilon3/GT6	cdtB-II
GCA_024529605.1	strain: 153_1_TBG_A; ESA208	China	2021	EAOg21	EAHg3	Bird	Animal	epsilon4	epsilon4/GT3	cdtB-VI
GCA_024529685.1	strain: 121_2_EW_A; ESA189	China	2021	EAOg2	EAHg4	Bird	Animal	sigma	Sigma/GT2	cdtB-II
GCA_024529765.1	strain: 105_3_LWG_A; ES182	China	2021	EAOg2	EAHg4	Bird	Animal	sigma	Sigma/GT2	cdtB-II
GCA_024532425.1	strain: 104_2_TS_A; ESA174	China	2021	EAOg41	EAHg4	Bird	Animal	epsilon3	epsilon3/GT6	cdtB-II
GCA_024532055.1	strain: 254_1_EW_B; ESA301	China	2021	EAOg21	EAHg3	Bird	Animal	epsilon4	epsilon4/GT3	cdtB-VI
GCA_024532075.1	strain: 253_2_EW_B; ESA298	China	2021	EAOg43	EAHg1	Bird	Animal	epsilon3	epsilon3/GT8	cdtB-II
GCA_024532095.1	strain: 251_2_EW_B; ESA293	China	2021	EAOg2	EAHg4	Bird	Animal	sigma	Sigma/GT2	cdtB-II
GCA_024532135.1	strain: 233_2_GWG_B; ESA265	China	2021	EAOg21	EAHg3	Bird	Animal	epsilon4	epsilon4/GT3	cdtB-VI
GCA_024532155.1	strain: 231_1_NP_B; ESA262	China	2021	EAOg21	EAHg3	Bird	Animal	epsilon4	epsilon4/GT3	cdtB-VI
GCA_024532175.1	strain: 222_1_EW_B; ESA259	China	2021	EAOg42	EAHg3	Bird	Animal	epsilon1	epsilon1/GT2	cdtB-II
GCA_024532195.1	strain: 208_2_GWG_B; ESA235	China	2021	EAOg2	EAHg4	Bird	Animal	sigma	Sigma/GT2	cdtB-II
GCA_024532225.1	strain: 205_2_TBG_B; ESA226	China	2021	EAOg8	EAHg1	Bird	Animal	omicron1	omicron1/GT2	cdtB-VI
GCA_024532265.1	strain: 153_2_TBG_A; ESA213	China	2021	EAOg2	EAHg4	Bird	Animal	sigma	Sigma/GT2	cdtB-II
GCA_024532305.1	strain: 147_1_TBG_A: ESA194	China	2021	EAOg1	EAHg4	Bird	Animal	sigma	Sigma/GT2	cdtB-II
GCA_024532325.1	strain: 133_1_GWG_A: ESA191	China	2021	EAOg21	EAHg3	Bird	Animal	epsilon4	epsilon4/GT3	cdtB-VI
GCA_024532345.1	strain: 121_1_EW_A; ESA189	China	2021	EAOg41	EAHg4	Bird	Animal	epsilon3	epsilon3/GT6	cdtB-II
GCA_024532365.1	strain: 112_1_EW_A; ES188	China	2021	EAOg21	EAHg3	Bird	Animal	epsilon4	epsilon4/GT3	cdtB-VI
GCA_024532385.1	strain: 110_1_TBG_A; ESA186	China	2021	EAOg21	EAHg3	Bird	Animal	epsilon4	epsilon4/GT3	cdtB-VI
GCA_024532405.1	strain: 105_1_LWG_A; ESA177	China	2021	EAOg6	EAHg1	Bird	Animal	nu	nu/GT4	cdtB-VI
GCA_024543305.1	strain: 1672429	UK	2022-09-01	EAOg36	EAHg1	Human	Human	alpha11	alpha11/GT2	cdtB-II
GCA_024846805.1	strain: 1688432	UK	2022-08-01	UT	EAHg3	Human	Human	sigma	Sigma/GT2	cdtB-II
GCA_024950485.1	strain: 1682252	UK	2022-08-01	UT	EAHg3	Human	Human	ypsilon	ypsilon/GT3	cdtB-II
GCA_902387835.1	isolate: MGYG-HGUT-02507	USA	-	EAOg3	EAHg4	Human	Human	epsilon3	epsilon3/GT3	cdtB-II
GCA_944393095.1	isolate: BRZ_EH__bin16	France	-	EAOg3	UT	Poultry	Animal	epsilon3	epsilon3/GT3	NEG
SRR13494845	ESA315;Sample 6;EP315	China	2014	EAOg3	EAHg4	chicken intestine	Food	epsilon3	epsilon3/GT2	cdtB-II
SRR13494823	ESA317;Sample 8;EP317	China	2014	EAOg3	EAHg4	chicken meat	Food	epsilon3	epsilon3/GT2	cdtB-II
SRR13494965	ESA322;Sample 10;EP322	China	2014	EAOg3	EAHg4	chicken intestine	Food	epsilon3	epsilon3/GT2	cdtB-II
SRR13494880	ESA331;Sample 19;EP331	China	2014	EAOg3	EAHg4	chicken intestine	Food	epsilon3	epsilon3/GT2	cdtB-II
SRR13494873	ESA337;Sample 25;EP337	China	2014	EAOg3	EAHg4	chicken intestine	Food	epsilon3	epsilon3/GT3	cdtB-II
SRR13494870	ESA340;Sample 28;EP340	China	2014	EAOg3	EAHg4	chicken intestine	Food	epsilon3	epsilon3/GT2	cdtB-II
SRR13494822	ESA071;Sample 71;	China	2017	EAOg3	EAHg4	chicken intestine	Food	epsilon3	epsilon3/GT2	cdtB-II
SRR13494815	ESA078;Sample 78;	China	2017	EAOg3	EAHg4	chicken intestine	Food	epsilon3	epsilon3/GT5	cdtB-II
SRR13494808	ESA084;Sample 84;	China	2017	EAOg3	EAHg4	chicken intestine	Food	epsilon3	epsilon3/GT2	cdtB-II
SRR13494962	ESA093;Sample 93;	China	2017	EAOg3	EAHg4	chicken intestine	Food	epsilon3	epsilon3/GT2	cdtB-II
SRR13494960	ESA095;Sample 95;	China	2017	EAOg3	EAHg4	chicken intestine	Food	epsilon3	epsilon3/GT5	cdtB-II
SRR13494955	ESA100;Sample 100;	China	2017	EAOg3	EAHg4	chicken intestine	Food	epsilon3	epsilon3/GT2	cdtB-II
SRR13494939	ESA112;Sample 112;	China	2017	EAOg3	EAHg4	chicken intestine	Food	epsilon3	epsilon3/GT2	cdtB-II
SRR13494936	ESA115;Sample 115;	China	2017	EAOg3	EAHg4	chicken intestine	Food	epsilon3	epsilon3/GT2	cdtB-II
SRR13494923	ESA128;Sample 127;	China	2018	EAOg3	EAHg4	chicken intestine	Food	epsilon3	epsilon3/GT2	cdtB-II
SRR13494941	ESA324;Sample 12;EP324	China	2014	EAOg5	EAHg1	chicken intestine	Food	iota2	iota2/GT5	cdtB-VI
SRR13494859	ESA008;Sample 38;	China	2015	EAOg5	EAHg1	duck intestine	Food	iota2	iota2/GT5	cdtB-VI
SRR13494872	ESA338;Sample 26;EP338	China	2014	EAOg5	EAHg1	Swine meat	Food	nu	nu/GT5	cdtB-VI
SRR13494855	ESA011;Sample 41;	China	2015	EAOg5	EAHg1	human	Human	iota2	iota2/GT5	cdtB-VI
SRR13494854	ESA012;Sample 42;	China	2015	EAOg5	EAHg1	human	Human	nu	nu/GT5	cdtB-VI
SRR13494919	ESA326;Sample 14;EP326	China	2014	EAOg4	EAHg1	chicken intestine	Food	rho	rho/GT4	cdtB-VI
SRR13494908	ESA327;Sample 15;EP327	China	2014	EAOg4	EAHg1	chicken intestine	Food	rho	rho/GT4	cdtB-VI
SRR13494871	ESA339;Sample 27;EP339	China	2014	EAOg4	EAHg1	chicken intestine	Food	rho	rho/GT4	cdtB-VI
SRR13494812	ESA321;Sample 9;EP321	China	2014	EAOg4	EAHg1	chicken intestine	Food	rho	rho/GT4	cdtB-VI
SRR13494881	ESA330;Sample 18;EP330	China	2014	EAOg4	EAHg1	chicken meat	Food	rho	rho/GT4	cdtB-VI
SRR13494846	ESA050;Sample 50;	China	2017	EAOg4	UT	chicken intestine	Food	rho	rho/GT4	cdtB-VI
SRR13494844	ESA051;Sample 51;	China	2017	EAOg4	EAHg1	chicken intestine	Food	rho	rho/GT4	cdtB-VI
SRR13494842	ESA053;Sample 53;	China	2017	EAOg4	EAHg1	chicken intestine	Food	rho	rho/GT4	cdtB-VI
SRR13494840	ESA055;Sample 55;	China	2017	EAOg4	UT	chicken intestine	Food	rho	rho/GT4	cdtB-VI
SRR13494838	ESA057;Sample 57;	China	2017	EAOg4	UT	chicken intestine	Food	rho	rho/GT4	cdtB-VI
SRR13494836	ESA059;Sample 59;	China	2017	EAOg4	EAHg1	chicken intestine	Food	rho	rho/GT4	cdtB-VI
SRR13494833	ESA061;Sample 61;	China	2017	EAOg4	UT	chicken intestine	Food	rho	rho/GT4	cdtB-VI
SRR13494826	ESA068;Sample 68;	China	2017	EAOg4	EAHg1	chicken intestine	Food	rho	rho/GT4	cdtB-VI
SRR13494821	ESA072;Sample 72;	China	2017	EAOg4	UT	chicken intestine	Food	rho	rho/GT4	cdtB-VI
SRR13494820	ESA073;Sample 73;	China	2017	EAOg4	EAHg1	chicken intestine	Food	rho	rho/GT4	cdtB-VI
SRR13494818	ESA075;Sample 75;	China	2017	EAOg4	UT	chicken intestine	Food	rho	rho/GT4	cdtB-VI
SRR13494814	ESA079;Sample 79;	China	2017	EAOg4	UT	chicken intestine	Food	rho	rho/GT4	cdtB-VI
SRR13494806	ESA086;Sample 86;	China	2017	EAOg4	UT	chicken intestine	Food	rho	rho/GT4	cdtB-VI
SRR13494968	ESA088;Sample 88;	China	2017	EAOg4	UT	chicken intestine	Food	rho	rho/GT4	cdtB-VI
SRR13494967	ESA089;Sample 89;	China	2017	EAOg4	EAHg1	chicken intestine	Food	rho	rho/GT4	cdtB-VI
SRR13494964	ESA091;Sample 91;	China	2017	EAOg4	EAHg1	chicken intestine	Food	rho	rho/GT4	cdtB-VI
SRR13494963	ESA092;Sample 92;	China	2017	EAOg4	UT	chicken intestine	Food	rho	rho/GT4	cdtB-VI
SRR13494959	ESA096;Sample 96;	China	2017	EAOg4	EAHg1	chicken intestine	Food	rho	rho/GT4	cdtB-VI
SRR13494957	ESA098;Sample 98;	China	2017	EAOg4	UT	chicken intestine	Food	rho	rho/GT4	cdtB-VI
SRR13494948	ESA104;Sample 104;	China	2017	EAOg4	UT	chicken intestine	Food	rho	rho/GT4	cdtB-VI
SRR13494946	ESA106;Sample 106;	China	2017	EAOg4	EAHg1	chicken intestine	Food	rho	rho/GT4	cdtB-VI
SRR13494944	ESA108;Sample 108;	China	2017	EAOg4	EAHg1	chicken intestine	Food	rho	rho/GT4	cdtB-VI
SRR13494940	ESA111;Sample 111;	China	2017	EAOg4	UT	chicken intestine	Food	rho	rho/GT4	cdtB-VI
SRR13494938	ESA113;Sample 113;	China	2017	EAOg4	UT	chicken intestine	Food	rho	rho/GT4	cdtB-VI
SRR13494935	ESA116;Sample 116;	China	2017	EAOg4	UT	chicken intestine	Food	rho	rho/GT4	cdtB-VI
SRR13494916	ESA137;Sample 133;	China	2018	EAOg4	UT	chicken intestine	Food	rho	rho/GT5	cdtB-VI
SRR13494900	ESA154;Sample 148;	China	2019	EAOg4	UT	chicken intestine	Food	rho	rho/GT5	cdtB-VI
SRR13494933	ESA119;Sample 118;	China	2017	EAOg4	EAHg1	duck intestine	Food	rho	rho/GT2	cdtB-VI
SRR13494928	ESA123;Sample 122;	China	2017	EAOg4	EAHg1	duck intestine	Food	rho	rho/GT2	cdtB-VI
SRR13494878	ESA311;Sample 3;EP311	China	2014	EAOg2	EAHg4	chicken intestine	Food	sigma	Sigma/GT2	cdtB-II
SRR13494952	ESA323;Sample 11;EP323	China	2014	EAOg2	EAHg4	chicken intestine	Food	sigma	Sigma/GT2	cdtB-II
SRR13494886	ESA329;Sample 17;EP329	China	2014	EAOg2	EAHg4	duck meat	Food	sigma	Sigma/GT2	cdtB-II
SRR13494862	ESA005;Sample 35;	China	2015	EAOg2	EAHg4	duck intestine	Food	sigma	Sigma/GT2	cdtB-II
SRR13494861	ESA006;Sample 36;	China	2015	EAOg2	EAHg4	duck intestine	Food	sigma	Sigma/GT2	cdtB-II
SRR13494860	ESA007;Sample 37;	China	2015	EAOg2	EAHg4	duck intestine	Food	sigma	Sigma/GT2	cdtB-II
SRR13494927	ESA124;Sample 123;	China	2017	EAOg2	EAHg4	duck intestine	Food	sigma	Sigma/GT3	cdtB-II
SRR13494926	ESA125;Sample 124;	China	2017	EAOg2	EAHg4	duck intestine	Food	sigma	Sigma/GT3	cdtB-II
SRR13494890	ESA163;Sample 157;	China	2019	EAOg2	EAHg4	duck intestine	Food	sigma	Sigma/GT3	cdtB-II
SRR13494869	ESA342;Sample 29;EP342	China	2014	EAOg2	EAHg4	duck intestine	Food	sigma	Sigma/GT3	cdtB-II
SRR13494868	ESA343;Sample 30;EP343	China	2014	EAOg2	EAHg4	duck meat	Food	sigma	Sigma/GT3	cdtB-II
SRR13494954	ESA309;Sample 1;EP309	China	2014	EAOg1	EAHg4	Lamb meat	Food	sigma	Sigma/GT2	cdtB-II
SRR13494953	ESA310;Sample 2;EP310	China	2014	EAOg1	EAHg4	chicken intestine	Food	sigma	Sigma/GT2	cdtB-II
SRR13494867	ESA312;Sample 4;EP312	China	2014	EAOg1	EAHg4	chicken meat	Food	sigma	Sigma/GT2	cdtB-II
SRR13494856	ESA314;Sample 5;EP314	China	2014	EAOg1	EAHg4	chicken intestine	Food	sigma	Sigma/GT2	cdtB-II
SRR13494834	ESA316;Sample 7;EP316	China	2014	EAOg1	EAHg4	chicken intestine	Food	sigma	Sigma/GT2	cdtB-II
SRR13494877	ESA333;Sample 21;EP333	China	2014	EAOg1	EAHg4	duck intestine	Food	sigma	Sigma/GT2	cdtB-II
SRR13494876	ESA334;Sample 22;EP334	China	2014	EAOg1	EAHg4	duck intestine	Food	sigma	Sigma/GT2	cdtB-II
SRR13494875	ESA335;Sample 23;EP335	China	2014	EAOg1	EAHg4	duck intestine	Food	sigma	Sigma/GT2	cdtB-II
SRR13494874	ESA336;Sample 24;EP336	China	2014	EAOg1	EAHg4	duck intestine	Food	sigma	Sigma/GT2	cdtB-II
SRR13494858	ESA009;Sample 39;	China	2015	EAOg1	EAHg4	duck intestine	Food	sigma	Sigma/GT2	cdtB-II
SRR13494849	ESA047;Sample 47;	China	2017	EAOg1	EAHg4	chicken intestine	Food	sigma	Sigma/GT2	cdtB-II
SRR13494848	ESA048;Sample 48;	China	2017	EAOg1	EAHg4	chicken intestine	Food	sigma	Sigma/GT2	cdtB-II
SRR13494843	ESA052;Sample 52;	China	2017	EAOg1	EAHg4	chicken intestine	Food	sigma	Sigma/GT2	cdtB-II
SRR13494839	ESA056;Sample 56;	China	2017	EAOg1	EAHg4	chicken intestine	Food	sigma	Sigma/GT2	cdtB-II
SRR13494837	ESA058;Sample 58;	China	2017	EAOg1	EAHg4	chicken intestine	Food	sigma	Sigma/GT2	cdtB-II
SRR13494830	ESA064;Sample 64;	China	2017	EAOg1	EAHg4	chicken intestine	Food	sigma	Sigma/GT2	cdtB-II
SRR13494829	ESA065;Sample 65;	China	2017	EAOg1	EAHg4	chicken intestine	Food	sigma	Sigma/GT2	cdtB-II
SRR13494828	ESA066;Sample 66;	China	2017	EAOg1	EAHg4	chicken intestine	Food	sigma	Sigma/GT2	cdtB-II
SRR13494827	ESA067;Sample 67;	China	2017	EAOg1	EAHg4	chicken intestine	Food	sigma	Sigma/GT2	cdtB-II
SRR13494825	ESA069;Sample 69;	China	2017	EAOg1	EAHg4	chicken intestine	Food	sigma	Sigma/GT2	cdtB-II
SRR13494824	ESA070;Sample 70;	China	2017	EAOg1	EAHg4	chicken intestine	Food	sigma	Sigma/GT2	cdtB-II
SRR13494819	ESA074;Sample 74;	China	2017	EAOg1	EAHg4	chicken intestine	Food	sigma	Sigma/GT2	cdtB-II
SRR13494966	ESA090;Sample 90;	China	2017	EAOg1	EAHg4	chicken intestine	Food	sigma	Sigma/GT2	cdtB-II
SRR13494949	ESA103;Sample 103;	China	2017	EAOg1	EAHg4	chicken intestine	Food	sigma	Sigma/GT2	cdtB-II
SRR13494945	ESA107;Sample 107;	China	2017	EAOg1	EAHg4	chicken intestine	Food	sigma	Sigma/GT2	cdtB-II
SRR13494925	ESA126;Sample 125;	China	2018	EAOg1	EAHg4	duck intestine	Food	sigma	Sigma/GT2	cdtB-II
SRR13494924	ESA127;Sample 126;	China	2018	EAOg1	EAHg4	chicken intestine	Food	sigma	Sigma/GT2	cdtB-II
SRR13494922	ESA129;Sample 128;	China	2018	EAOg1	EAHg4	chicken intestine	Food	sigma	Sigma/GT2	cdtB-II
SRR13494921	ESA130;Sample 129;	China	2018	EAOg1	EAHg4	chicken intestine	Food	sigma	Sigma/GT2	cdtB-II
SRR13494920	ESA131;Sample 130;	China	2018	EAOg1	EAHg4	chicken intestine	Food	sigma	Sigma/GT2	cdtB-II
SRR13494918	ESA132;Sample 131;	China	2018	EAOg1	EAHg4	chicken intestine	Food	sigma	Sigma/GT2	cdtB-II
SRR13494917	ESA133;Sample 132;	China	2018	EAOg1	EAHg4	chicken intestine	Food	sigma	Sigma/GT2	cdtB-II
SRR13494912	ESA143;Sample 137;	China	2019	EAOg6	EAHg4	chicken intestine	Food	sigma	Sigma/GT2	cdtB-II
SRR13494909	ESA146;Sample 140;	China	2019	EAOg6	EAHg4	duck intestine	Food	sigma	Sigma/GT2	cdtB-II
SRR13494907	ESA147;Sample 141;	China	2019	EAOg6	EAHg4	duck intestine	Food	sigma	Sigma/GT2	cdtB-II
SRR13494906	ESA148;Sample 142;	China	2019	EAOg6	EAHg4	duck intestine	Food	sigma	Sigma/GT2	cdtB-II
SRR13494905	ESA149;Sample 143;	China	2019	EAOg6	EAHg4	duck intestine	Food	sigma	Sigma/GT2	cdtB-II
SRR13494904	ESA150;Sample 144;	China	2019	EAOg6	EAHg4	duck intestine	Food	sigma	Sigma/GT2	cdtB-II
SRR13494903	ESA151;Sample 145;	China	2019	EAOg6	EAHg4	duck intestine	Food	sigma	Sigma/GT2	cdtB-II
SRR13494901	ESA153;Sample 147;	China	2019	EAOg6	EAHg4	chicken intestine	Food	sigma	Sigma/GT2	cdtB-II
SRR13494899	ESA155;Sample 149;	China	2019	EAOg6	EAHg4	chicken intestine	Food	sigma	Sigma/GT2	cdtB-II
SRR13494898	ESA156;Sample 150;	China	2019	EAOg6	EAHg4	chicken intestine	Food	sigma	Sigma/GT2	cdtB-II
SRR13494894	ESA159;Sample 153;	China	2019	EAOg6	EAHg4	chicken intestine	Food	sigma	Sigma/GT2	cdtB-II
SRR13494889	ESA164;Sample 158;	China	2019	EAOg6	EAHg4	duck intestine	Food	sigma	Sigma/GT2	cdtB-II
SRR13494887	ESA166;Sample 160;	China	2019	EAOg6	EAHg4	duck intestine	Food	sigma	Sigma/GT2	cdtB-II
SRR13494885	ESA167;Sample 161;	China	2019	EAOg6	EAHg4	duck intestine	Food	sigma	Sigma/GT2	cdtB-II
SRR13494882	ESA170;Sample 164;	China	2019	EAOg6	EAHg4	duck intestine	Food	sigma	Sigma/GT2	cdtB-II
SRR13494847	ESA049;Sample 49;	China	2017	EAOg1	EAHg4	chicken intestine	Food	sigma	Sigma/GT2	cdtB-II
SRR13494841	ESA054;Sample 54;	China	2017	EAOg1	EAHg4	chicken intestine	Food	sigma	Sigma/GT2	cdtB-II
SRR13494835	ESA060;Sample 60;	China	2017	EAOg1	EAHg4	chicken intestine	Food	sigma	Sigma/GT2	cdtB-II
SRR13494832	ESA062;Sample 62;	China	2017	EAOg1	EAHg4	chicken intestine	Food	sigma	Sigma/GT2	cdtB-II
SRR13494831	ESA063;Sample 63;	China	2017	EAOg1	EAHg4	chicken intestine	Food	sigma	Sigma/GT2	cdtB-II
SRR13494817	ESA076;Sample 76;	China	2017	EAOg1	EAHg4	chicken intestine	Food	sigma	Sigma/GT2	cdtB-II
SRR13494816	ESA077;Sample 77;	China	2017	EAOg1	EAHg4	chicken intestine	Food	sigma	Sigma/GT2	cdtB-II
SRR13494813	ESA080;Sample 80;	China	2017	EAOg1	EAHg4	chicken intestine	Food	sigma	Sigma/GT2	cdtB-II
SRR13494811	ESA081;Sample 81;	China	2017	EAOg1	EAHg4	chicken intestine	Food	sigma	Sigma/GT2	cdtB-II
SRR13494810	ESA082;Sample 82;	China	2017	EAOg1	EAHg4	chicken intestine	Food	sigma	Sigma/GT2	cdtB-II
SRR13494809	ESA083;Sample 83;	China	2017	EAOg1	EAHg4	chicken intestine	Food	sigma	Sigma/GT2	cdtB-II
SRR13494807	ESA085;Sample 85;	China	2017	EAOg1	EAHg4	chicken intestine	Food	sigma	Sigma/GT2	cdtB-II
SRR13494969	ESA087;Sample 87;	China	2017	EAOg1	EAHg4	chicken intestine	Food	sigma	Sigma/GT2	cdtB-II
SRR13494961	ESA094;Sample 94;	China	2017	EAOg1	EAHg4	chicken intestine	Food	sigma	Sigma/GT2	cdtB-II
SRR13494958	ESA097;Sample 97;	China	2017	EAOg1	EAHg4	chicken intestine	Food	sigma	Sigma/GT2	cdtB-II
SRR13494956	ESA099;Sample 99;	China	2017	EAOg1	EAHg4	chicken intestine	Food	sigma	Sigma/GT2	cdtB-II
SRR13494951	ESA101;Sample 101;	China	2017	EAOg1	EAHg4	chicken intestine	Food	sigma	Sigma/GT2	cdtB-II
SRR13494950	ESA102;Sample 102;	China	2017	EAOg1	EAHg4	chicken intestine	Food	sigma	Sigma/GT2	cdtB-II
SRR13494947	ESA105;Sample 105;	China	2017	EAOg1	EAHg4	chicken intestine	Food	sigma	Sigma/GT2	cdtB-II
SRR13494943	ESA109;Sample 109;	China	2017	EAOg1	EAHg4	chicken intestine	Food	sigma	Sigma/GT2	cdtB-II
SRR13494942	ESA110;Sample 110;	China	2017	EAOg1	EAHg4	chicken intestine	Food	sigma	Sigma/GT2	cdtB-II
SRR13494937	ESA114;Sample 114;	China	2017	EAOg1	EAHg4	chicken intestine	Food	sigma	Sigma/GT2	cdtB-II
SRR13494934	ESA117;Sample 117;	China	2017	EAOg1	EAHg4	chicken intestine	Food	sigma	Sigma/GT2	cdtB-II
SRR13494931	ESA121;Sample 120;	China	2017	EAOg1	EAHg4	duck intestine	Food	sigma	Sigma/GT2	cdtB-II
SRR13494929	ESA122;Sample 121;	China	2017	EAOg1	EAHg4	chicken intestine	Food	sigma	Sigma/GT2	cdtB-II
SRR13494896	ESA157;Sample 151;	China	2019	EAOg1	EAHg4	chicken intestine	Food	sigma	Sigma/GT2	cdtB-II
SRR13494893	ESA160;Sample 154;	China	2019	EAOg1	EAHg4	chicken intestine	Food	sigma	Sigma/GT2	cdtB-II
SRR13494892	ESA161;Sample 155;	China	2019	EAOg1	EAHg4	chicken intestine	Food	sigma	Sigma/GT2	cdtB-II
SRR13494888	ESA165;Sample 159;	China	2019	EAOg1	EAHg4	duck intestine	Food	sigma	Sigma/GT2	cdtB-II
SRR13494884	ESA168;Sample 162;	China	2019	EAOg1	EAHg4	duck intestine	Food	sigma	Sigma/GT2	cdtB-II
SRR13494930	ESA325;Sample 13;EP325	China	2014	EAOg4	EAHg4	chicken intestine	Food	sigma	Sigma/GT5	cdtB-II
SRR13494879	ESA332;Sample 20;EP332	China	2014	EAOg4	EAHg4	chicken intestine	Food	sigma	Sigma/GT5	cdtB-II
SRR13494863	ESA004;Sample 34;	China	2014	EAOg4	EAHg4	Bird	Animal	sigma	Sigma/GT5	cdtB-I, cdtB-II
SRR13494915	ESA140;Sample 134;	China	2019	EAOg4	EAHg4	duck intestine	Food	sigma	Sigma/GT5	cdtB-I, cdtB-II
SRR13494914	ESA141;Sample 135;	China	2019	EAOg4	EAHg4	duck intestine	Food	sigma	Sigma/GT5	cdtB-I, cdtB-II
SRR13494913	ESA142;Sample 136;	China	2019	EAOg4	EAHg4	duck intestine	Food	sigma	Sigma/GT5	cdtB-I, cdtB-II
SRR13494911	ESA144;Sample 138;	China	2019	EAOg4	EAHg4	duck intestine	Food	sigma	Sigma/GT5	cdtB-I, cdtB-II
SRR13494910	ESA145;Sample 139;	China	2019	EAOg4	EAHg4	duck intestine	Food	sigma	Sigma/GT5	cdtB-I, cdtB-II
SRR13494902	ESA152;Sample 146;	China	2019	EAOg4	EAHg4	chicken intestine	Food	sigma	Sigma/GT5	cdtB-I, cdtB-II
SRR13494895	ESA158;Sample 152;	China	2019	EAOg4	EAHg4	duck intestine	Food	sigma	Sigma/GT5	cdtB-II
SRR13494891	ESA162;Sample 156;	China	2019	EAOg4	EAHg4	duck intestine	Food	sigma	Sigma/GT5	cdtB-II
SRR13494883	ESA169;Sample 163;	China	2019	EAOg4	EAHg4	duck intestine	Food	sigma	Sigma/GT5	cdtB-II
SRR13494897	ESA328;Sample 16;EP328	China	2014	EAOg6	EAHg4	chicken intestine	Food	sigma	Sigma/GT2	cdtB-II
SRR13494857	ESA010;Sample 40;	China	2015	EAOg6	EAHg4	human	Human	sigma	Sigma/GT2	cdtB-II
SRR13494865	ESA002;Sample 32;	China	2014	EAOg7	EAHg3	human	Human	gamma3	gamma3/GT1	cdtB-VI
SRR13494864	ESA003;Sample 33;	China	2014	EAOg7	EAHg3	human	Human	gamma3	gamma3/GT1	cdtB-VI
SRR13494853	ESA040;Sample 43;	China	2017	EAOg8	EAHg1	duck intestine	Food	omicron1	omicron1/GT1	cdtB-VI
SRR13494852	ESA041;Sample 44;	China	2017	EAOg8	EAHg1	duck intestine	Food	omicron1	omicron1/GT1	cdtB-VI
SRR13494851	ESA043;Sample 45;	China	2017	EAOg8	EAHg1	duck intestine	Food	omicron1	omicron1/GT1	cdtB-VI
SRR13494850	ESA044;Sample 46;	China	2017	EAOg8	EAHg1	duck intestine	Food	omicron1	omicron1/GT1	cdtB-VI
SRR13494932	ESA120;Sample 119;	China	2017	EAOg18	EAHg2	duck intestine	Food	beta4	beta4/GT1	cdtB-II

## Sheet: Table S2
Supplementary Table S2 The accession numbers of eae, cdtB, and stx2a/stx2f subtypes used in this study.
Gene subtypes	Accssion number	Reference
eae
alpha1 (α1)	AF022236	(1)
alpha2 (α2)	DQ532600	(1)
alpha8 (α8)	FJ609835	(1)
alpha9 (α9)	GCA_003860365.1	(1) (2)
alpha10 (α10)	GCA_002285455.1	(1) (2)
alpha11 (α11)	GCA_024543305.1	This study
beta1 (β1)	AJ277443	(1)
beta2 (β2)	DQ523605	(1)
beta3 (β3)	AJ876654	(1)
epsilon1 (ε1)	DQ523606	(1)
epsilon2 (ε2)	DQ523614	(1)
epsilon3 (ε3)	AJ876649	(1)
epsilon4 (ε4)	AJ876651	(1)
eta (η)	DQ523604	(1)
eta2 (η2)	AJ876652	(1)
eta3 (η3)	GCA_020443845.1	This study
gamma1 (γ1)	BAB37982	(1)
gamma2 (γ2)	AF025311	(1)
gamma3 (γ3)	GCA_001514905.1	(1) (2)
iota1 (ι1)	DQ523601	(1)
iota2 (ι2)	AY696842	(1)
kappa (κ)	DQ523611	(1)
lambda (λ)	DQ523609	(1)
lambda2 (λ2)	GCA_009684735.2	(1) (2)
lambda3 (λ3)	AB647397	(1) (2)
mu (μ)	DQ523607	(1)
nu (ν)	DQ523615	(1)
omicron (ο)	AY696838	(1)
pi (π)	AJ705052	(1)
rho (ρ)	DQ523613	(1)
sigma (σ)	AJ781125	(1)
sigma2 (σ2)	GCA_001514745.1	-2
tau(τ)	AY696839	(1)
theta(θ)	AF449418	(1)
xi(ξ)	DQ523610	(1)
ypsilon(υ)	AM116755	(1)
zeta(ζ)	AF449417	(1)
zeta3(ζ3)	FM872423	(1)
cdtB
cdtB-Ⅰ	U03293	(3)
cdtB-Ⅱ	U04208	(3)
cdtB-Ⅲ/Ⅴ	U89305	(3)
cdtB-Ⅳ	AY578329	(3)
cdtB-Ⅵ	AY696753	(3)
stx
stx2a	FM998851	(4)
stx2f	AB472687	(4)
(1) Ooka T, Seto K, Kawano K, et al. Clinical significance of Escherichia albertii. Emerg Infect Dis. 2012;18(3):488-492.
(2) Luo L, Wang H, Payne MJ, et al. Comparative genomics of Chinese and international isolates of Escherichia albertii: population structure and evolution of virulence and antimicrobial resistance. Microb Genom. 2021;7(12).
(3) Barmettler K, Biggel M, Treier A, et al. Occurrence and Characteristics of Escherichia albertii in Wild Birds and Poultry Flocks in Switzerland. Microorganisms. 2022;10(11):2265.
(4) Yang X, Sun H, Fan R, et al. Genetic diversity of the intimin gene (eae) in non-O157 Shiga toxin-producing Escherichia coli strains in China. Sci Rep. 2020;10(1)

## Sheet: Table S3
Supplementary Table S3 RT-qPCR Primers used in this study.
Gene	Primer sequence (5’→3’)	Length (bp)	Amplicon size (bp)
eae-F	ATGCTTAGYGCTGGTTTAGGA	21	248
eae-R	GCCTTCATCATTTCRCTTTC	20
ler-F	CAAAGTGTAATTGAGTCGATTC	22	215
ler-F	TCTTCTTTCTTCATTCCATT	20
gapA-F	GGCTACACCGAAGATGAC	18	122
gapA-R	TCGTACCAGGATACCAGTT	19
